# Supplementary material for: Coffee Consumption and Whole-Blood Gene Expression in the Norwegian Women and Cancer Post-Genome Cohort
Source: Nutrients. 2018 Aug 9;10(8):1047. doi: 10.3390/nu10081047 (PMC6115989; doi:10.3390/nu10081047)
Supplement: Supplementary file 1 [file nutrients-10-01047-s001.zip]

Archive with 1 entries (1 files):
- nutrients-330490-supplementary.xlsx
