# Supplementary material for: Coffee Consumption and Whole-Blood Gene Expression in the Norwegian Women and Cancer Post-Genome Cohort
Source: Nutrients. 2018 Aug 9;10(8):1047. doi: 10.3390/nu10081047 (PMC6115989; doi:10.3390/nu10081047)
Supplement: Supplementary file 1 [file nutrients-10-01047-s001.zip › nutrients-330490-supplementary.xlsx]

## Sheet: Table S1
Table S1 Significantly differentially expressed genes (FDR<0.05) “all women”
Gene symbol	Gene name	Log Fold change	Average expression	t	p-value
LRRN3	leucine rich repeat neuronal 3	0.334427	7.41286	5.41674	7.67658e-08
PID1	phosphotyrosine interaction domain containing 1	0.104067	6.70813	4.62454	4.26866e-06
UNC84A	Sad1 and UNC84 domain containing 1	0.0892335	6.70947	4.28142	2.04381e-05
CSRNP2	cysteine and serine rich nuclear protein 2	0.0588724	6.60272	4.22495	2.61797e-05
FCGR2B	Fc fragment of IgG receptor IIb	0.112398	7.10397	4.21448	2.74009e-05
LOC653635	-	-0.198006	7.32524	-4.20578	2.84557e-05
DGUOK	deoxyguanosine kinase	0.049625	8.28924	4.19472	2.98541e-05
MED25	mediator complex subunit 25	-0.181402	8.61114	-4.11575	4.1913e-05
NR3C1	nuclear receptor subfamily 3 group C member 1	-0.0840955	6.41263	-4.11355	4.23066e-05
NDUFA12	NADH:ubiquinone oxidoreductase subunit A12	0.12808	8.94323	4.10277	4.42917e-05
YPEL3	yippee like 3	-0.153058	10.5402	-4.04664	5.61413e-05
MTRR	5-methyltetrahydrofolate-homocysteine methyltransferase reductase	0.133391	6.59555	4.03546	5.88369e-05
MCOLN1	mucolipin 1	-0.197775	8.27383	-3.99337	7.01222e-05
FCGR3A	Fc fragment of IgG receptor IIIa	-0.198734	7.02903	-3.9853	7.25069e-05
NT5M	5',3'-nucleotidase, mitochondrial	-0.11891	6.47181	-3.91397	9.72088e-05
NIT2	nitrilase family member 2	0.0565933	6.47164	3.91326	9.74923e-05
SEC14L1	SEC14 like lipid binding 1	-0.145109	8.20249	-3.91217	9.79264e-05
TBC1D10B	TBC1 domain family member 10B	-0.160183	8.00458	-3.90028	0.000102781
ATP6V0C	ATPase H+ transporting V0 subunit c	-0.191075	10.7119	-3.88872	0.000107722
IP6K1	inositol hexakisphosphate kinase 1	-0.109135	8.23247	-3.88358	0.00010999
ROPN1B	rhophilin associated tail protein 1B	-0.266869	7.7462	-3.87319	0.000114712
RTF1	RTF1 homolog, Paf1/RNA polymerase II complex component	-0.181836	7.27206	-3.87139	0.000115548
NPHP3	nephrocystin 3	0.0876768	6.54553	3.86447	0.000118825
BCR	BCR, RhoGEF and GTPase activating protein	-0.193908	7.11936	-3.86147	0.00012027
ACTRT1	actin related protein T1	-0.168863	7.01232	-3.85456	0.000123662
GUCY1A3	guanylate cyclase 1 soluble subunit alpha	-0.0992669	6.68726	-3.84606	0.000127964
VWCE	von Willebrand factor C and EGF domains	-0.289125	7.99961	-3.8456	0.0001282
SEMA6B	semaphorin 6B	-0.203414	7.42894	-3.83703	0.000132681
GPR175	transmembrane protein adipocyte associated 1	-0.28911	9.76088	-3.83499	0.000133771
KIFAP3	kinesin associated protein 3	0.0778792	6.67553	3.8148	0.000145015
PREP	prolyl endopeptidase	0.0595777	7.0947	3.80876	0.000148553
FAM116B	DENN domain containing 6B	-0.176931	8.11791	-3.78664	0.000162193
NUDT9	nudix hydrolase 9	0.0576123	6.68789	3.78289	0.000164624
C17orf95	methyltransferase like 23	0.0389374	6.62147	3.76339	0.000177808
SPRYD3	SPRY domain containing 3	-0.265121	10.2169	-3.7604	0.000179913
DPYSL5	dihydropyrimidinase like 5	-0.291425	8.43531	-3.75918	0.000180784
LOC644852	uncharacterized LOC644852	-0.300489	9.5889	-3.75841	0.000181334
UBXN6	UBX domain protein 6	-0.247053	10.2953	-3.75489	0.00018386
MEGF10	multiple EGF like domains 10	-0.118581	6.63535	-3.73384	0.000199692
GIMAP6	GTPase, IMAP family member 6	0.101034	8.84199	3.73319	0.000200201
SLC25A39	solute carrier family 25 member 39	-0.192507	13.0773	-3.70643	0.000222244
CLNS1A	chloride nucleotide-sensitive channel 1A	0.122154	8.0569	3.70086	0.00022711
PTCRA	pre T-cell antigen receptor alpha	-0.0938818	6.81433	-3.67944	0.000246764
CARM1	coactivator associated arginine methyltransferase 1	-0.198006	9.67926	-3.67833	0.000247831
SLC38A5	solute carrier family 38 member 5	-0.162527	7.06794	-3.65811	0.000267923
LOC648796	-	-0.0823898	6.36144	-3.65792	0.000268118
ST6GALNAC4	ST6 N-acetylgalactosaminide alpha-2,6-sialyltransferase 4	-0.209966	8.13364	-3.64683	0.000279783
RUNX2	runt related transcription factor 2	0.0970003	6.45377	3.64322	0.000283682
HDGF	heparin binding growth factor	-0.148573	8.39019	-3.64235	0.00028464
CSTF3	cleavage stimulation factor subunit 3	0.051309	6.89253	3.63646	0.00029113
PPP3CC	protein phosphatase 3 catalytic subunit gamma	0.0883658	7.46224	3.63546	0.000292241
PHOSPHO1	phosphoethanolamine/phosphocholine phosphatase	-0.157405	7.54636	-3.63445	0.000293373
GSPT2	G1 to S phase transition 2	0.0543915	6.77506	3.62788	0.000300837
MYL4	myosin light chain 4	-0.262965	9.41966	-3.6248	0.000304394
PIGP	phosphatidylinositol glycan anchor biosynthesis class P	0.0604899	6.73965	3.62439	0.000304874
C19orf21	mitotic spindle positioning	-0.055953	6.32879	-3.62412	0.000305184
SLC6A10P	solute carrier family 6 member 10, pseudogene	-0.268165	8.2816	-3.62324	0.000306217
MUC6	mucin 6, oligomeric mucus/gel-forming	-0.267586	8.74395	-3.61125	0.000320522
TMEM158	transmembrane protein 158 (gene/pseudogene)	-0.238679	7.63803	-3.60735	0.000325317
SLC25A37	solute carrier family 25 member 37	-0.183061	11.6793	-3.60587	0.000327144
SNRPF	small nuclear ribonucleoprotein polypeptide F	0.08865	8.51951	3.60549	0.000327619
LOC646508	-	-0.127222	6.78583	-3.6034	0.000330228
HSPA9	heat shock protein family A (Hsp70) member 9	0.0868853	8.22173	3.59827	0.000336718
MGC15763	OXNAD1 oxidoreductase NAD binding domain containing 1	0.081257	6.53117	3.59711	0.000338208
IQCB1	IQ motif containing B1	0.0743665	6.66653	3.59456	0.000341491
LETMD1	LETM1 domain containing 1	0.04445	7.13492	3.59313	0.000343343
SURF2	surfeit 2	-0.0478968	6.50801	-3.58878	0.000349055
GUK1	guanylate kinase 1	-0.192561	11.8067	-3.58803	0.000350038
SLITRK1	SLIT and NTRK like family member 1	-0.105319	6.48574	-3.58659	0.00035195
ITK	IL2 inducible T-cell kinase	0.139748	9.01531	3.58311	0.000356611
C19orf22	R3H domain containing 4	-0.174877	12.4207	-3.57713	0.000364757
SEPT5	septin 5	-0.228954	11.4089	-3.57434	0.000368613
ZNF434	zinc finger and SCAN domain containing 32	0.0678065	6.9407	3.54539	0.000410988
SERPINA13	serpin family A member 13, pseudogene	-0.30765	8.38426	-3.54249	0.000415464
C8orf40	small integral membrane protein 19	0.0832984	7.24101	3.54204	0.000416164
SLC6A8	solute carrier family 6 member 8	-0.209764	7.33067	-3.53536	0.00042669
EIF2B5	eukaryotic translation initiation factor 2B subunit epsilon	0.114579	6.89423	3.53428	0.000428419
C2orf28	all-trans retinoic acid induced differentiation factor	0.0632183	9.01315	3.53407	0.000428751
NADK	NAD kinase	-0.116865	8.65223	-3.53396	0.000428928
EXOC2	exocyst complex component 2	0.0451202	6.61508	3.5286	0.0004376
MFF	mitochondrial fission factor	0.0692246	6.79938	3.5161	0.000458446
POLR2H	RNA polymerase II subunit H	0.0727059	8.09775	3.50836	0.000471822
DNAJB2	DnaJ heat shock protein family (Hsp40) member B2	-0.0902983	8.04527	-3.50405	0.000479423
LOC648526	-	-0.0815044	6.58178	-3.50372	0.000480002
SEL1L3	SEL1L family member 3	0.0999647	7.68997	3.50022	0.000486267
CTTN	cortactin	-0.099453	6.7551	-3.49936	0.000487834
ACSL5	acyl-CoA synthetase long-chain family member 5	0.0564378	7.42992	3.49521	0.00049538
KEL	Kell blood group, metallo-endopeptidase	-0.104305	6.47701	-3.49246	0.00050045
FLJ11795	-	0.085966	6.58283	3.4923	0.000500741
EXD2	exonuclease 3'-5' domain containing 2	0.0389664	6.44013	3.48781	0.000509116
ITGB5	integrin subunit beta 5	-0.127939	7.00582	-3.48753	0.000509632
CLDND1	claudin domain containing 1	0.138409	7.93201	3.48294	0.000518349
DPM2	dolichyl-phosphate mannosyltransferase subunit 2, regulatory	-0.207932	8.1362	-3.47333	0.000537019
FRMD3	FERM domain containing 3	-0.07586	6.57641	-3.47167	0.000540314
ENOSF1	enolase superfamily member 1	0.0803543	6.68543	3.46851	0.000546619
EHBP1	EH domain binding protein 1	0.0500532	6.51481	3.46436	0.00055502
TOR3A	torsin family 3 member A	0.0814134	6.99059	3.45961	0.000564792
DCAF6	DDB1 and CUL4 associated factor 6	-0.134224	8.31444	-3.457	0.000570209
NRGN	neurogranin	-0.237796	9.54897	-3.4496	0.000585864
FSCN1	fascin actin-bundling protein 1	-0.0799265	7.28173	-3.44636	0.000592866
LOC653907	-	-0.075599	6.66464	-3.44077	0.000605088
TSPAN9	tetraspanin 9	-0.144353	7.18289	-3.43515	0.000617625
RRS1	ribosome biogenesis regulator homolog	0.0603052	6.65677	3.42821	0.000633428
ATP6AP1L	ATPase H+ transporting accessory protein 1 like	-0.0788184	6.39179	-3.42422	0.000642688
ZNF263	zinc finger protein 263	0.0679488	7.06018	3.42261	0.000646458
LOC284422	-	-0.2121	7.56089	-3.4214	0.000649304
RPS4X	ribosomal protein S4, X-linked	0.119335	11.3832	3.41873	0.000655635
TSPAN5	tetraspanin 5	-0.223407	8.97628	-3.41806	0.000657236
KIAA0391	KIAA0391	0.074431	7.36474	3.4124	0.000670855
ORC5L	origin recognition complex subunit 5	0.0858698	7.03299	3.4109	0.000674524
C7orf41	maturin, neural progenitor differentiation regulator homolog	-0.13617	8.57583	-3.41072	0.000674967
MYST2	lysine acetyltransferase 7	-0.0402085	6.31519	-3.40705	0.000683976
DGCR8	DGCR8, microprocessor complex subunit	-0.0715628	7.1543	-3.40524	0.00068847
CRAT	carnitine O-acetyltransferase	-0.0867571	6.60584	-3.40395	0.000691707
TCEAL3	transcription elongation factor A like 3	0.0590043	6.92228	3.39976	0.000702268
LOC283412	-	0.110611	10.4333	3.39644	0.000710723
MKRN1	makorin ring finger protein 1	-0.174121	11.7706	-3.38859	0.000731144
CTSD	cathepsin D	-0.11912	8.48599	-3.38466	0.000741559
CRHR1	corticotropin releasing hormone receptor 1	-0.0494598	6.40602	-3.38306	0.000745848
NUP85	nucleoporin 85	0.0593881	7.63741	3.38275	0.000746683
CLCC1	chloride channel CLIC like 1	-0.0516568	6.50887	-3.37946	0.000755548
DSCAM	DS cell adhesion molecule	-0.0772826	6.50678	-3.3786	0.000757887
CDC42EP2	CDC42 effector protein 2	-0.105453	7.10971	-3.37694	0.000762425
C7orf44	cytochrome c oxidase assembly factor 1 homolog	0.0824163	7.47714	3.37294	0.000773453
ZDHHC6	zinc finger DHHC-type containing 6	0.0556997	7.77143	3.36967	0.000782596
NCOA1	nuclear receptor coactivator 1	-0.0678605	7.8187	-3.36167	0.000805333
LRRC15	leucine rich repeat containing 15	-0.0487348	6.32154	-3.3594	0.000811903
MBNL3	muscleblind like splicing regulator 3	-0.224281	8.50555	-3.35694	0.000819074
ALAS2	5'-aminolevulinate synthase 2	-0.223431	9.31642	-3.35688	0.000819242
FGF23	fibroblast growth factor 23	-0.0643097	6.42473	-3.34709	0.000848384
TNIP1	TNFAIP3 interacting protein 1	-0.130132	8.89288	-3.34673	0.000849474
LGTN	eukaryotic translation initiation factor 2D	0.0697688	7.16352	3.34568	0.000852655
TREML1	triggering receptor expressed on myeloid cells like 1	-0.133356	6.92947	-3.34289	0.000861184
LOC728758	-	0.0430194	6.45298	3.34201	0.000863894
RNF213	ring finger protein 213	-0.315147	10.4119	-3.33953	0.000871564
DTX2	deltex E3 ubiquitin ligase 2	-0.0674017	7.57613	-3.33548	0.000884194
MTO1	mitochondrial tRNA translation optimization 1	0.0871084	7.23516	3.33427	0.000888004
GFI1B	growth factor independent 1B transcriptional repressor	-0.077262	6.54258	-3.33287	0.000892419
ASAP1	ArfGAP with SH3 domain, ankyrin repeat and PH domain 1	-0.0875891	8.44139	-3.33161	0.000896438

## Sheet: Table S2
Table S2 Significantly differentially expressed genes (FDR < 0.05) “low tea-nonsmoking” group
Gene symbol	Gene name	Log Fold change	Average expression	t	p-value
TLE3	transducin like enhancer of split 3	-0.317779	6.90658	-4.68224	4.31234e-06
HLX	H2.0 like homeobox	-0.298591	7.27552	-4.57682	6.93341e-06
DDX18	DEAD-box helicase 18	0.282264	8.32953	4.53614	8.30851e-06
YRDC	yrdC N6-threonylcarbamoyltransferase domain containing	0.15863	7.03418	4.41479	1.41467e-05
KDM6B	lysine demethylase 6B	-0.29377	7.00271	-4.40095	1.50204e-05
CANT1	calcium activated nucleotidase 1	-0.26377	8.52362	-4.39699	1.52806e-05
WDR61	WD repeat domain 61	0.213066	7.60761	4.38723	1.59384e-05
MTSS1	MTSS1, I-BAR domain containing	0.259907	7.3832	4.37531	1.6779e-05
MACF1	microtubule-actin crosslinking factor 1	0.24807	7.81486	4.33559	1.98979e-05
PPP3CC	protein phosphatase 3 catalytic subunit gamma	0.241227	7.4817	4.28436	2.47452e-05
FAM36A	cytochrome c oxidase assembly factor	0.190146	6.78072	4.27435	2.5816e-05
TXK	TXK tyrosine kinase	0.265395	7.02339	4.26062	2.73567e-05
TFE3	transcription factor binding to IGHM enhancer 3	-0.198371	7.04253	-4.23047	3.10547e-05
SPATA2L	spermatogenesis associated 2 like	-0.220485	7.13422	-4.20402	3.46873e-05
DYSF	dysferlin	-0.529047	9.6972	-4.19746	3.565e-05
TTC13	tetratricopeptide repeat domain 13	0.21929	7.54147	4.19308	3.63064e-05
LOC642684	-	-0.13619	6.33879	-4.18831	3.70344e-05
CDK5RAP1	CDK5 regulatory subunit associated protein 1	0.165761	7.42229	4.17798	3.86579e-05
LOC441124	-	-0.261431	7.21859	-4.17495	3.91478e-05
PHOSPHO1	phosphoethanolamine/phosphocholine phosphatase	-0.400086	7.53225	-4.16907	4.01141e-05
ANKRD33	ankyrin repeat domain 33	-0.275512	7.13699	-4.16826	4.02491e-05
DTX2	deltex E3 ubiquitin ligase 2	-0.193661	7.5455	-4.1544	4.26246e-05
NUAK2	NUAK family kinase 2	-0.245245	7.68858	-4.1299	4.7157e-05
C8orf40	small integral membrane protein 19	0.226066	7.23691	4.0985	5.3636e-05
IP6K1	inositol hexakisphosphate kinase 1	-0.25826	8.20797	-4.08412	5.68802e-05
LPPR2	phospholipid phosphatase related 2	-0.308098	7.65186	-4.07992	5.78612e-05
NKTR	natural killer cell triggering receptor	0.331179	8.46587	4.0481	6.58431e-05
FBXL10	lysine demethylase 2B	0.217386	8.26974	4.02163	7.32712e-05
ARHGEF6	Rac/Cdc42 guanine nucleotide exchange factor 6	0.176178	9.92972	3.99055	8.30057e-05
CDC42EP2	CDC42 effector protein 2	-0.270866	7.06389	-3.98447	8.50501e-05
NADK	NAD kinase	-0.286272	8.59606	-3.97364	8.88087e-05
TGM3	transglutaminase 3	-0.365502	7.17455	-3.96555	9.17168e-05
LOC728417	uncharacterized LOC728417	-0.293467	7.11696	-3.95747	9.47131e-05
POLR2H	RNA polymerase II subunit H	0.186457	8.10712	3.95363	9.61688e-05
FNBP4	formin binding protein 4	0.283011	8.68798	3.94781	9.84186e-05
VDAC3	voltage dependent anion channel 3	0.168874	9.53632	3.94433	9.97866e-05
HIST2H2AA3	histone cluster 2 H2A family member a3	-0.354318	8.78405	-3.94276	0.000100408
ATG2A	autophagy related 2A	-0.247682	7.52743	-3.93724	0.000102631
MEFV	MEFV, pyrin innate immunity regulator	-0.261555	7.00032	-3.93426	0.000103848
ROPN1L	rhophilin associated tail protein 1 like	-0.28484	7.46874	-3.92988	0.000105662
MAPK3	mitogen-activated protein kinase 3	-0.274835	8.77873	-3.92112	0.000109379
ITK	IL2 inducible T-cell kinase	0.328437	9.07363	3.90949	0.00011451
SHKBP1	SH3KBP1 binding protein 1	-0.346832	8.16799	-3.88853	0.00012434
SKP2	S-phase kinase associated protein 2	0.184581	7.40684	3.88645	0.000125357
MMP9	matrix metallopeptidase 9	-0.63948	9.21845	-3.87541	0.000130889
PLAC8	placenta specific 8	0.230302	9.83812	3.87397	0.00013163
TMEM181	transmembrane protein 181	0.413994	7.88126	3.86359	0.000137076
SLC35A2	solute carrier family 35 member A2	-0.111091	6.91521	-3.85484	0.000141826
NIF3L1	NGG1 interacting factor 3 like 1	0.200678	7.83509	3.83788	0.000151488
SH3RF3	SH3 domain containing ring finger 3	-0.127322	6.40405	-3.83716	0.000151914
TSC22D4	TSC22 domain family member 4	-0.25133	7.63391	-3.83261	0.000154617
KIFAP3	kinesin associated protein 3	0.180622	6.69425	3.81991	0.000162405
ZNF434	zinc finger and SCAN domain containing 32	0.170228	6.92938	3.81882	0.00016309
NCOA1	nuclear receptor coactivator 1	-0.175919	7.81991	-3.81825	0.000163448
LOC728758	-	0.10486	6.47218	3.81031	0.000168532
DIMT1L	DIM1 dimethyladenosine transferase 1 homolog	0.220275	7.53546	3.80574	0.000171529
LOC641710	-	-0.317002	7.34171	-3.80271	0.000173545
CRYL1	crystallin lambda 1	0.141294	6.66478	3.79744	0.0001771
ERMP1	endoplasmic reticulum metallopeptidase 1	0.138982	6.45045	3.78943	0.000182634
KIAA1881	perilipin 4	-0.228927	6.71448	-3.78401	0.000186468
PGLYRP1	peptidoglycan recognition protein 1	-0.510521	8.90814	-3.78098	0.000188653
BCORL1	BCL6 corepressor like 1	-0.158393	6.48949	-3.77886	0.000190187
SEC14L1	SEC14 like lipid binding 1	-0.330735	8.17398	-3.77794	0.000190858
ORC5L	origin recognition complex subunit 5	0.224429	7.00873	3.77755	0.000191143
PSG3	pregnancy specific beta-1-glycoprotein 3	-0.283738	6.83794	-3.77363	0.000194033
LOC399744	-	-0.370354	7.73102	-3.75949	0.000204805
TMEM85	ER membrane protein complex subunit 4	0.167015	8.74104	3.7492	0.000212997
GPR97	adhesion G protein-coupled receptor G3	-0.31098	7.10803	-3.74562	0.00021592
NLRP12	NLR family pyrin domain containing 12	-0.285509	8.3667	-3.7444	0.000216926
WDR67	TBC1 domain family member 31	0.154864	6.70791	3.7378	0.000222436
DGUOK	deoxyguanosine kinase	0.102161	8.30497	3.72593	0.000232677
METTL3	methyltransferase like 3	0.15385	7.18477	3.72487	0.000233611
CRK	CRK proto-oncogene, adaptor protein	-0.127386	7.24921	-3.72233	0.000235872
ZDHHC18	zinc finger DHHC-type containing 18	-0.342459	8.99697	-3.72078	0.000237259
TOP2B	topoisomerase (DNA) II beta	0.223721	8.75504	3.72057	0.000237448
TNIP1	TNFAIP3 interacting protein 1	-0.322099	8.81352	-3.71745	0.000240265
RPL13A	ribosomal protein L13a	0.283804	10.8144	3.70508	0.00025175
CYP27A1	cytochrome P450 family 27 subfamily A member 1	-0.464225	8.16094	-3.69459	0.0002619
ADHFE1	alcohol dehydrogenase, iron containing 1	0.169791	7.01927	3.69309	0.00026338
LOC255783	-	-0.286106	8.2556	-3.68911	0.000267351
TBC1D17	TBC1 domain family member 17	-0.158327	6.53428	-3.67704	0.000279731
HSPA9	heat shock protein family A (Hsp70) member 9	0.2014	8.24598	3.67591	0.000280923
NIP7	NIP7, nucleolar pre-rRNA processing protein	0.205801	7.26488	3.67503	0.000281851
LPIN1	lipin 1	0.254593	7.90522	3.67454	0.000282368
GIMAP6	GTPase, IMAP family member 6	0.209076	8.88918	3.67337	0.000283604
ATXN7L3	ataxin 7 like 3	-0.191343	8.03932	-3.66987	0.000287352
UBN1	ubinuclein 1	-0.312084	9.89014	-3.66228	0.000295618
ANPEP	alanyl aminopeptidase, membrane	-0.397769	8.61524	-3.65419	0.000304688
SELS	selenoprotein S	0.161716	7.57129	3.64854	0.000311169
FLJ14166	cyclin J like	-0.229871	6.84857	-3.64306	0.000317578
SLC25A44	solute carrier family 25 member 44	-0.301429	8.39886	-3.64108	0.000319928
NUP37	nucleoporin 37	0.174569	7.26349	3.64098	0.000320047
CTSD	cathepsin D	-0.297948	8.43935	-3.64022	0.00032095
SP1	Sp1 transcription factor	-0.203512	8.32303	-3.64007	0.000321127
ZBED1	zinc finger BED-type containing 1	-0.159906	8.54864	-3.63993	0.000321298
ARL6IP1	ADP ribosylation factor like GTPase 6 interacting protein 1	0.277037	9.33231	3.63945	0.000321867
C15orf24	ER membrane protein complex subunit 7	0.120242	9.11837	3.62901	0.000334593
SLC20A1	solute carrier family 20 member 1	0.205339	9.18494	3.62733	0.000336681
PNPLA2	patatin like phospholipase domain containing 2	-0.294716	7.99664	-3.6246	0.000340103
C4orf14	nitric oxide associated 1	0.161657	7.97059	3.62152	0.000344001
MED25	mediator complex subunit 25	-0.340469	8.55665	-3.62068	0.000345082
UNC50	unc-50 inner nuclear membrane RNA binding protein	0.206864	8.55019	3.61475	0.00035273
ST3GAL4	ST3 beta-galactoside alpha-2,3-sialyltransferase 4	-0.19247	6.7633	-3.61035	0.000358509
YPEL3	yippee like 3	-0.318554	10.5236	-3.60264	0.000368853
MOAP1	modulator of apoptosis 1	0.172933	7.46093	3.59438	0.000380251
NHSL2	NHS like 2	-0.16164	6.60478	-3.58922	0.000387544
KNTC1	kinetochore associated 1	0.129553	6.64859	3.58287	0.000396679
RNF24	ring finger protein 24	-0.390435	9.42587	-3.58209	0.000397826
NBEAL2	neurobeachin like 2	-0.227605	8.34231	-3.56913	0.000417172
DGCR2	DiGeorge syndrome critical region gene 2	-0.21368	7.6337	-3.56544	0.000422845
TMPRSS9	transmembrane protease, serine 9	-0.336989	6.63307	-3.55763	0.000435074
MBTPS1	membrane bound transcription factor peptidase, site 1	0.115442	7.31758	3.55433	0.000440351
CSRNP2	cysteine and serine rich nuclear protein 2	0.111078	6.61555	3.55061	0.000446364
ZYX	zyxin	-0.306836	10.0877	-3.54718	0.000451969
ZDHHC6	zinc finger DHHC-type containing 6	0.129823	7.80001	3.54662	0.000452889
KLF11	Kruppel like factor 11	0.129012	6.84086	3.53901	0.0004656
ARHGEF3	Rho guanine nucleotide exchange factor 3	0.317842	9.00351	3.53717	0.000468735
KIAA1191	KIAA1191	0.101577	7.66635	3.5353	0.00047193
KIAA1602	NCK associated protein 5 like	-0.164375	6.89565	-3.533	0.000475876
FLOT1	flotillin 1	-0.266707	9.38063	-3.5304	0.000480392
RALBP1	ralA binding protein 1	-0.21791	7.8325	-3.52953	0.000481914
EXTL3	exostosin like glycosyltransferase 3	-0.235753	7.55626	-3.52343	0.000492679
G6PD	glucose-6-phosphate dehydrogenase	-0.267387	8.67608	-3.5117	0.000514045
ITPK1	inositol-tetrakisphosphate 1-kinase	-0.269563	8.23087	-3.50931	0.000518501
ILF2	interleukin enhancer binding factor 2	0.172294	8.94541	3.50821	0.000520562
TBC1D22A	TBC1 domain family member 22A	-0.118395	6.3545	-3.50819	0.000520586
WDR13	WD repeat domain 13	-0.178413	7.92595	-3.5021	0.000532154
FAM175B	family with sequence similarity 175 member B	0.132008	7.34463	3.50145	0.000533395
SLC45A4	solute carrier family 45 member 4	-0.206486	7.55585	-3.49867	0.000538763
LOC401357	uncharacterized LOC401357	-0.373358	9.64349	-3.49456	0.000546802
PRKD2	protein kinase D2	-0.196064	7.20695	-3.4896	0.000556643
BCL3	B-cell CLL/lymphoma 3	-0.319123	8.3841	-3.48835	0.000559141
MAP3K7	mitogen-activated protein kinase kinase kinase 7	0.257948	7.73759	3.48722	0.000561429
ORMDL1	ORMDL sphingolipid biosynthesis regulator 1	0.295618	7.87734	3.48597	0.000563935
SNX5	sorting nexin 5	0.152578	7.06797	3.4796	0.000576974
SEPT2	septin 2	0.227324	9.5765	3.47889	0.000578458
FAM100B	UBA like domain containing 2	-0.188674	7.76234	-3.47584	0.000584804
LOC729021	uncharacterized LOC729021	-0.361756	9.23591	-3.47242	0.00059202
ARAP3	ArfGAP with RhoGAP domain, ankyrin repeat and PH domain 3	-0.279799	9.0403	-3.472	0.0005929
GBA	glucosylceramidase beta	-0.199208	7.78052	-3.46968	0.000597845
NCF4	neutrophil cytosolic factor 4	-0.272298	8.60815	-3.46534	0.000607199
NUP107	nucleoporin 107	0.161566	6.92591	3.46495	0.000608042
CSTF3	cleavage stimulation factor subunit 3	0.110549	6.91585	3.46068	0.000617388
YIPF3	Yip1 domain family member 3	-0.25711	8.70584	-3.45975	0.000619453
RBM17	RNA binding motif protein 17	0.233169	7.40604	3.45936	0.000620302
DERA	deoxyribose-phosphate aldolase	0.160435	7.95497	3.45894	0.000621227
TTC4	tetratricopeptide repeat domain 4	0.143839	7.88736	3.45552	0.000628853
ST6GALNAC2	ST6 N-acetylgalactosaminide alpha-2,6-sialyltransferase 2	-0.230735	7.35668	-3.4537	0.000632947
PBX3	PBX homeobox 3	0.157334	7.24155	3.44986	0.000641678
EXOSC7	exosome component 7	0.145381	7.23822	3.44662	0.000649118
ANAPC4	anaphase promoting complex subunit 4	0.253205	7.41921	3.43564	0.000674944
KLF9	Kruppel like factor 9	0.308872	7.38523	3.43261	0.000682253
ZFP90	ZFP90 zinc finger protein	0.19709	7.64865	3.42199	0.000708384
DDX21	DExD-box helicase 21	0.197738	7.79527	3.40549	0.000750896
ELP2	elongator acetyltransferase complex subunit 2	0.122137	7.22594	3.40541	0.000751094
MTMR3	myotubularin related protein 3	-0.140036	7.40631	-3.40232	0.000759334
NPHP3	nephrocystin 3	0.166281	6.58173	3.39977	0.00076618
DNAJC9	DnaJ heat shock protein family (Hsp40) member C9	0.135438	7.46166	3.3991	0.000767993
PPP1R14B	protein phosphatase 1 regulatory inhibitor subunit 14B	-0.164552	8.0261	-3.39671	0.000774472
C2orf64	cytochrome c oxidase assembly factor 5	0.230055	7.32022	3.39448	0.00078056
CCDC117	coiled-coil domain containing 117	0.215534	7.19794	3.39296	0.000784732
NAE1	NEDD8 activating enzyme E1 subunit 1	0.220142	7.38206	3.39238	0.000786349
PDLIM7	PDZ and LIM domain 7	-0.239468	7.27155	-3.39172	0.00078818
CA4	carbonic anhydrase 4	-0.370092	8.21894	-3.39152	0.000788723
STAMBPL1	STAM binding protein like 1	0.246017	6.9906	3.38283	0.00081314
TRIB2	tribbles pseudokinase 2	0.202287	7.40232	3.37471	0.000836593
NSMCE4A	NSE4 homolog A, SMC5-SMC6 complex component	0.250227	7.80932	3.37257	0.000842899
NECAB2	N-terminal EF-hand calcium binding protein 2	-0.176296	6.51901	-3.37021	0.000849878
CASC3	cancer susceptibility 3	-0.260666	8.94878	-3.36763	0.000857573
FAM62B	extended synaptotagmin 2	0.2129	10.0632	3.36661	0.000860619
C19orf21	mitotic spindle positioning	-0.118544	6.33067	-3.36544	0.000864146
EIF2A	eukaryotic translation initiation factor 2A	0.280981	7.51109	3.36327	0.000870731
SLC9A8	solute carrier family 9 member A8	-0.172172	7.12352	-3.36302	0.00087148
WASF2	WAS protein family member 2	-0.265128	9.09853	-3.35724	0.00088921
PEA15	phosphoprotein enriched in astrocytes 15	0.166128	8.60376	3.35445	0.000897906
NR3C1	nuclear receptor subfamily 3 group C member 1	-0.156525	6.42139	-3.35348	0.000900923
PLEKHO2	pleckstrin homology domain containing O2	-0.235289	8.36418	-3.3534	0.000901181
NDUFA8	NADH:ubiquinone oxidoreductase subunit A8	0.155047	8.5956	3.35314	0.00090202
DNAJC27	DnaJ heat shock protein family (Hsp40) member C27	0.116001	6.38571	3.34852	0.000916625
REPS2	RALBP1 associated Eps domain containing 2	-0.220946	7.2271	-3.34481	0.000928524
DEF8	differentially expressed in FDCP 8 homolog	-0.126338	8.10524	-3.34345	0.000932915
SH3BP5L	SH3 binding domain protein 5 like	-0.216169	7.61083	-3.34163	0.00093884
BTNL8	butyrophilin like 8	-0.188703	6.56191	-3.33869	0.000948457
STK39	serine/threonine kinase 39	0.226693	7.40269	3.33827	0.000949831
SFRS2	serine and arginine rich splicing factor 2	0.271543	9.25374	3.33695	0.000954209
HDHD1A	pseudouridine 5'-phosphatase	0.11813	6.8721	3.33382	0.000964604
ASF1B	anti-silencing function 1B histone chaperone	-0.172785	6.83985	-3.33224	0.0009699
CARHSP1	calcium regulated heat stable protein 1	-0.240859	9.12758	-3.33028	0.000976492
RASGRP4	RAS guanyl releasing protein 4	-0.17469	6.65086	-3.3301	0.000977116
CYB5B	cytochrome b5 type B	0.149001	8.91732	3.32853	0.000982429
STAT5B	signal transducer and activator of transcription 5B	-0.176151	8.47397	-3.32679	0.000988361
C1orf198	chromosome 1 open reading frame 198	-0.134002	6.51043	-3.32585	0.000991577
KLF12	Kruppel like factor 12	0.141767	6.81544	3.32573	0.000991992
LOC642788	-	-0.202824	6.68566	-3.32487	0.000994958
STIM2	stromal interaction molecule 2	0.109238	6.53965	3.32456	0.000996023
FCGRT	Fc fragment of IgG receptor and transporter	-0.222847	10.6032	-3.32325	0.00100052
CXCR1	C-X-C motif chemokine receptor 1	-0.391476	9.55919	-3.31959	0.00101326
C11orf68	chromosome 11 open reading frame 68	-0.155668	7.16332	-3.31823	0.00101802
ATP5A1	ATP synthase, H+ transporting, mitochondrial F1 complex, alpha subunit 1, cardiac muscle	0.162488	10.8076	3.31642	0.00102441
CLNS1A	chloride nucleotide-sensitive channel 1A	0.254429	8.08654	3.31409	0.00103269
ABTB1	ankyrin repeat and BTB domain containing 1	-0.238584	9.78444	-3.31075	0.00104465
SAMD3	sterile alpha motif domain containing 3	0.175481	7.16059	3.30918	0.00105029
CCDC25	coiled-coil domain containing 25	0.176762	7.22826	3.30886	0.00105145
ZNF213	zinc finger protein 213	-0.191411	7.12325	-3.30447	0.00106748
ZNF207	zinc finger protein 207	0.126934	8.18507	3.30232	0.00107538
STX2	syntaxin 2	0.197899	6.86832	3.30225	0.00107564
DDX46	DEAD-box helicase 46	0.172043	6.91076	3.30162	0.00107798
SPI1	Spi-1 proto-oncogene	-0.302582	9.79507	-3.30071	0.00108138
OSBPL3	oxysterol binding protein like 3	0.0692762	6.35844	3.29935	0.00108643
MAFF	MAF bZIP transcription factor F	-0.100125	6.33395	-3.29721	0.00109446
OTUD4	OTU deubiquitinase 4	0.135043	6.55895	3.29714	0.00109469
MRPL34	mitochondrial ribosomal protein L34	0.172662	7.99877	3.2969	0.00109561
SOD2	superoxide dismutase 2	-0.329047	10.4295	-3.29389	0.00110699
OSCAR	osteoclast associated, immunoglobulin-like receptor	-0.248235	8.1727	-3.29035	0.0011205
RGMA	repulsive guidance molecule family member a	-0.144264	6.67125	-3.2892	0.00112492
ZCCHC17	zinc finger CCHC-type containing 17	0.166113	7.35748	3.2892	0.00112493
STK10	serine/threonine kinase 10	-0.184629	8.31413	-3.2881	0.00112918
HACL1	2-hydroxyacyl-CoA lyase 1	0.14347	7.63423	3.28796	0.00112971
BCL2	BCL2, apoptosis regulator	0.187219	7.72932	3.28656	0.00113518
LOC653907	-	-0.161632	6.69216	-3.28456	0.00114298
B3GNTL1	UDP-GlcNAc:betaGal beta-1,3-N-acetylglucosaminyltransferase like 1	-0.13639	6.63629	-3.28277	0.00115
RENBP	renin binding protein	-0.231009	8.11269	-3.28212	0.00115256
MME	membrane metalloendopeptidase	-0.378038	9.49706	-3.28072	0.00115807
KIAA0391	Mitochondrial ribonuclease P catalytic subunit	0.160778	7.36756	3.28001	0.00116088
POR	cytochrome p450 oxidoreductase	-0.175188	7.2811	-3.27855	0.00116672
CHN2	chimerin 2	0.138892	6.55791	3.27679	0.00117375
MDC1	mediator of DNA damage checkpoint 1	0.158028	7.01633	3.27233	0.00119177
RRM1	ribonucleotide reductase catalytic subunit M1	0.211329	7.8167	3.27171	0.00119431
HEATR5B	HEAT repeat containing 5B	0.110078	7.03705	3.27123	0.00119625
LBA1	tetratricopeptide repeat and ankyrin repeat containing 1	-0.24606	7.9553	-3.26947	0.00120345
REXO4	REX4 homolog, 3'-5' exonuclease	0.173219	7.03004	3.26799	0.00120953
MAP1S	microtubule associated protein 1S	-0.354472	8.13085	-3.26618	0.00121703
C12orf41	KAT8 regulatory NSL complex subunit 2	0.189871	7.78779	3.26053	0.00124067
C10orf6	SMC5-SMC6 complex localization factor 2	0.160711	7.55238	3.25978	0.00124385
PSMA1	proteasome subunit alpha 1	0.115718	7.74658	3.25909	0.00124678
ARL4C	ADP ribosylation factor like GTPase 4C	0.134938	6.61211	3.25876	0.00124819
TNFSF14	TNF superfamily member 14	-0.212147	7.67462	-3.25448	0.00126647
ATP8B2	ATPase phospholipid transporting 8B2	0.204524	7.90226	3.25406	0.00126826
TNFRSF10B	TNF receptor superfamily member 10b	-0.190706	8.28121	-3.25296	0.00127302
AP3M2	adaptor related protein complex 3 mu 2 subunit	0.165752	7.00207	3.24925	0.00128919
SEMA6B	semaphorin 6B	-0.377567	7.46508	-3.24738	0.00129738
TBL1X	transducin beta like 1X-linked	-0.259747	9.47036	-3.245	0.0013079
SLC16A3	solute carrier family 16 member 3	-0.254095	10.0751	-3.24269	0.00131819
UQCRFS1	ubiquinol-cytochrome c reductase, Rieske iron-sulfur polypeptide 1	0.162519	9.64064	3.23944	0.00133278
ATG9A	autophagy related 9A	-0.183441	7.55791	-3.23896	0.00133493
LOC203547	-	0.18272	7.83674	3.22544	0.00139738
KIAA2010	protein phosphatase 4 regulatory subunit 3A	0.103111	7.16394	3.22442	0.00140216
NRSN2	neurensin 2	-0.100519	6.32628	-3.22399	0.00140419
CRLS1	cardiolipin synthase 1	0.224187	7.38413	3.21997	0.00142336
SFRS6	serine and arginine rich splicing factor 6	0.276786	9.9231	3.21765	0.00143453
SETD3	SET domain containing 3	0.158288	8.714	3.21681	0.0014386
DNAJB12	DnaJ heat shock protein family (Hsp40) member B12	-0.106593	6.77723	-3.21612	0.00144195
CD47	CD47 molecule	0.291203	8.33385	3.21534	0.00144574
LSP1	lymphocyte-specific protein 1	-0.288505	7.40527	-3.21502	0.00144732
CFP	complement factor properdin	-0.224457	8.16208	-3.21443	0.00145017
LGTN	eukaryotic translation initiation factor 2D	0.15223	7.14183	3.21259	0.00145919
CLINT1	clathrin interactor 1	0.244926	7.74127	3.20623	0.00149071
STIM1	stromal interaction molecule 1	-0.182734	7.2294	-3.20484	0.00149767
PUM1	pumilio RNA binding family member 1	0.141797	8.58715	3.20443	0.00149975
NR1D1	nuclear receptor subfamily 1 group D member 1	-0.205532	6.50778	-3.2034	0.00150494
PPA1	pyrophosphatase (inorganic) 1	0.287349	8.58851	3.20296	0.00150716
HS1BP3	HCLS1 binding protein 3	-0.161939	7.11408	-3.20215	0.00151125
BOAT	ataxin 1 like	-0.238586	6.78194	-3.19607	0.00154237
LOC651575	-	-0.120305	6.72079	-3.19471	0.00154943
COX5A	cytochrome c oxidase subunit 5A	0.150426	9.88741	3.194	0.0015531
EBNA1BP2	EBNA1 binding protein 2	0.134317	7.96475	3.1939	0.00155365
ICAM3	intercellular adhesion molecule 3	-0.229137	12.3301	-3.18456	0.00160293
LOC641693	-	-0.133398	6.37425	-3.18176	0.00161797
C3orf34	centrosomal protein 19	-0.199641	7.15515	-3.18164	0.00161866
ACYP1	acylphosphatase 1	0.161751	6.73946	3.17473	0.00165636
PINK1	PTEN induced putative kinase 1	-0.241824	7.8627	-3.17419	0.00165935
MANSC1	MANSC domain containing 1	-0.200835	6.74439	-3.17413	0.00165967
NCF1B	neutrophil cytosolic factor 1B pseudogene	-0.245247	7.19385	-3.1721	0.00167095
MCOLN1	mucolipin 1	-0.353939	8.26818	-3.17195	0.0016718
RNASEK	Ribonuclease K	-0.24038	10.3513	-3.16438	0.00171444
KIAA0196	WASH complex subunit 5	0.107571	7.6723	3.16384	0.00171749
DOCK10	dedicator of cytokinesis 10	0.212283	8.13199	3.1637	0.00171827
YWHAZ	tyrosine 3-monooxygenase/tryptophan 5-monooxygenase activation protein zeta	0.16665	11.6348	3.16145	0.00173119
SLC44A2	solute carrier family 44 member 2	-0.228236	10.4038	-3.16127	0.00173225
RNF40	ring finger protein 40	-0.206787	7.78042	-3.16125	0.00173233
UPF3B	UPF3 regulator of nonsense transcripts homolog B (yeast)	0.134775	6.60171	3.15944	0.00174278
ANGEL2	angel homolog 2	0.25489	7.96938	3.1594	0.00174302
IMPDH1	inosine monophosphate dehydrogenase 1	-0.185352	8.13068	-3.15928	0.0017437
SFRS9	serine and arginine rich splicing factor 9	0.158874	9.89703	3.15878	0.00174658
ACAD11	acyl-CoA dehydrogenase family member 11	0.12113	6.84519	3.15624	0.0017614
GIMAP4	GTPase, IMAP family member 4	0.174241	11.3187	3.15322	0.00177909
ARID5B	AT-rich interaction domain 5B	0.194065	7.32088	3.1526	0.00178277
PANX2	pannexin 2	-0.308017	7.58961	-3.15017	0.00179718
CDK6	cyclin dependent kinase 6	0.141517	6.93936	3.14621	0.00182087
MTO1	mitochondrial tRNA translation optimization 1	0.191665	7.26639	3.14525	0.00182666
BCR	BCR, RhoGEF and GTPase activating protein	-0.348351	7.18657	-3.14462	0.00183047
CHMP1A	charged multivesicular body protein 1A	-0.190061	8.28796	-3.14318	0.0018392
AP3B1	adaptor related protein complex 3 beta 1 subunit	0.136027	8.54888	3.13969	0.00186054
SLC38A1	solute carrier family 38 member 1	0.281947	9.22443	3.1391	0.00186418
NLRX1	NLR family member X1	-0.138553	7.01819	-3.13407	0.00189538
GLTP	glycolipid transfer protein	0.150565	9.34217	3.13137	0.00191231
CDC23	cell division cycle 23	0.13896	7.16593	3.13123	0.0019132
